# Supplementary material for: Dataset on the elastic modulus of heat-set whey protein isolate/xanthan gum mixed biopolymer hydrogels filled with glass microspheres: A model particle-filled composite food system
Source: Data Brief. 2019 May 27;25:104066. doi: 10.1016/j.dib.2019.104066 (PMC6580114; doi:10.1016/j.dib.2019.104066)
Supplement: Multimedia component 1 [file mmc2.xlsx]

## Sheet: Sheet1
Elastic constant of heat-set whey protien isolate gels filled with glass microspheres. Bolded text in column B indicates fixed parameter for each table.
*All measurements were prepared in triplicate (n=3)
	0 mM NaCl	φf	4 μm		7-10 μm		45-90 μm		150-210 μm
			Mean	SEM	Mean	SEM	Mean	SEM	Mean	SEM
		0	6.95371	0.459069	6.65119	0.523072	13.6268	0.460616	13.6268	0.460616
		0.025	10.4393	0.426238	11.0093	0.535745	16.0295	0.612457	17.2834	0.533371
		0.05	12.4474	1.10991	10.5446	0.330087	19.1381	0.375964	20.2385	1.51692
		0.1	27.2186	1.33116	12.2238	0.266587	25.3289	3.01868	29.3801	4.56846
		0.15	30.0071	0.233366	17.7732	0.973317	37.2063	1.79401	46.7731	11.301
		0.2	46.5188	4.66921	27.1835	2.64405	76.8723	1.34974	64.8282	6.13628
		0.33	128.582	13.2399	125.632	10.0035	252.692	5.35828	165.276	19.8847
		0.43	436.861	2.21085	429.468	59.8455	601.062	40.0265	512.593	18.7745
		0.5	1611.18	62.7481	865.728	108.965	1247.22	92.1317	856.517	9.0974
	100 mM NaCl	φf	4 μm		7-10 μm		45-90 μm		150-210 μm
			Mean	SEM	Mean	SEM	Mean	SEM	Mean	SEM
		0	139.684	4.02604	174.119	9.48526	179.442	13.7694	179.442	13.7694
		0.025	134.343	2.16051	183.633	5.42236	198.597	3.93679	190.832	21.2433
		0.05	110.771	4.58393	180.954	5.89673	211.58	5.52106	202.416	19.8799																			219.081	226.789	183.988	221.633	190.355
		0.1	85.1676	7.53751	185.589	10.6722	281.774	18.3847	231.796	18.5653																			154.472	157.024	152.341	170.125	169.862	147.948
		0.15	64.5739	7.64373	202.631	20.0922	380.051	23.9021	278.938	19.338																			112.119	171.44	158.445	110.961	207.664	167.441
		0.2	67.1169	5.42521	228.271	11.9195	549.738	37.0653	396.712	18.5979																			105.884	153.21	145.212	168.625	173.781	182.989
		0.33	144.379	19.9917	319.042	47.6785	1034.77	27.2266	702.255	52.3973																			85.8384	40.8278	61.3733	80.2878	74.8686	32.8043
		0.43	514.877	64.646	498.874	85.696	1279.09	30.6697	1036.31	67.8464																			107.857	96.2296	103.595	71.0278	117.38	94.125
		0.5	1489.09	237.613	720.867	29.6003	1262.98	13.8418	1019.23	49.1374																			203.166	201.693	192.459	257.121	218.634	192.512
																													487.646	530.736	584.585	700.597	475.018	537.418
																													1642.98	1724.61	1549.54	1345.37	1343.37	1304.68
	200 mM NaCl	φf	4 μm		7-10 μm		45-90 μm		150-210 μm
			Mean	SEM	Mean	SEM	Mean	SEM	Mean	SEM
		0	204.306	10.7133	136.505	6.30265	11.3513	1.70112	11.3513	1.70112
		0.025	158.629	4.25478	146.166	1.40083	13.5084	0.776193	13.184	2.60388
		0.05	154.678	22.8962	211.906	24.0377	22.4264	4.01044	18.3489	4.34443
		0.1	154.95	8.84951	264.848	1.55867	41.4417	6.06766	27.7754	4.56459
		0.15	62.6667	10.6607	353.436	13.0152	82.1906	5.67692	41.731	9.44422
		0.2	98.3692	5.01809	381.097	13.5282	193.169	15.1135	85.7201	7.59911
		0.33	210.931	10.8777	647.918	28.7005	735.077	11.0431	262.588	17.6247
		0.43	552.667	26.6676	757.716	156.044	1273.75	54.5838	682.669	25.7529
		0.5	1485.09	31.1872	956.607	79.9786	1372.42	101.413	1071.29	71.4655
	4 μm	φf	0 mM		50 mM		100 mM		200 mM
			Mean	SEM	Mean	SEM	Mean	SEM	Mean	SEM
		0	6.95371	0.459069	78.0057	0.756315	139.684	4.02604	204.306	10.7133
		0.025	10.4393	0.426238	61.1497	1.61075	134.343	2.16051	158.629	4.25478
		0.05	12.4474	1.10991	41.6258	0.968662	110.771	4.58393	154.678	22.8962
		0.1	27.2186	1.33116	41.4154	0.656099	85.1676	7.53751	154.95	8.84951
		0.15	30.0071	0.233366	44.4319	1.00664	64.5739	7.64373	62.6667	10.6607
		0.2	46.5188	4.66921	50.4341	5.61921	67.1169	5.42521	98.3692	5.01809
		0.33	128.582	13.2399	131.055	5.28233	144.379	19.9917	210.931	10.8777
		0.43	436.861	2.21085	432.958	22.177	514.877	64.646	552.667	26.6676
		0.5	1611.18	62.7481	1654.65	114.986	1489.09	237.613	1485.09	31.1872
